# Supplementary material for: Electrospun Polyurethane-Based Nanofibrous Membranes Functionalized with UiO-66-NH2 for Water Remediation
Source: Polymers (Basel). 2026 Apr 28;18(9):1065. doi: 10.3390/polym18091065 (PMC13165193; doi:10.3390/polym18091065)
Supplement: Supplementary file 1 [file polymers-18-01065-s001.zip]

Archive with 1 entries (1 files):
- polymers-4201271-supplementary.pdf
